# Supplementary material for: Evaluating a Behavioural Theory-Based Board Game (S-S-LIBOG) Against Traditional Health Talk (HT) in Prostate Cancer Education: Findings from a Quasi-Experimental Study, Plus Introducing 17 Other S-S-LIBOGs
Source: Healthcare (Basel). 2025 Dec 2;13(23):3135. doi: 10.3390/healthcare13233135 (PMC12692412; doi:10.3390/healthcare13233135)
Supplement: Supplementary file 1 [file healthcare-13-03135-s001.zip]

Archive with 1 entries (1 files):
- healthcare-3843868-supplementary.pdf
